# Supplementary material for: Phase Transitions and Physical Properties of the Mixed Valence Iron Phosphate Fe3(PO3OH)4(H2O)4
Source: Materials (Basel). 2022 Nov 15;15(22):8059. doi: 10.3390/ma15228059 (PMC9696478; doi:10.3390/ma15228059)
Supplement: Supplementary file 1 [file materials-15-08059-s001.zip]

Archive with 3 entries (3 files):
- VideoS1.avi
- VideoS2.avi
- VideoS3.avi
